# Supplementary material for: Risk Factors, Clinical Outcomes, and Medical Costs of Pelvic Infection After Open Pelvic Fractures: A 7-Year Retrospective Observational Study at a Single Trauma Center
Source: Healthcare (Basel). 2026 May 13;14(10):1328. doi: 10.3390/healthcare14101328 (PMC13205321; doi:10.3390/healthcare14101328)
Supplement: Supplementary file 1 [file healthcare-14-01328-s001.zip]

Archive with 1 entries (1 files):
- healthcare-4220945-supplementary.pdf
